# Supplementary material for: Large-Scale Evolutionary Analysis of Genes and Supergene Clusters from Terpenoid Modular Pathways Provides Insights into Metabolic Diversification in Flowering Plants
Source: PLoS One. 2015 Jun 5;10(6):e0128808. doi: 10.1371/journal.pone.0128808 (PMC4457800; doi:10.1371/journal.pone.0128808)
Supplement: S1 Table — (XLS) [file pone.0128808.s001.xls]

## Sheet: Supplementary_Table_1_revised
Supplementary Table 1 | HMM-driven protein domain prediction among the extended set of Arabidopsis terpenoid biosynthetic genes
Gene	Database	Entry	Pathway	Entry name	Specific for module?
AT1G48820	Gene3D	G3DSA:1.10.600.10	C30	Terpenoid synthase	No
AT1G62730	Gene3D	G3DSA:1.10.600.10	C30	Terpenoid synthase	No
AT2G37140	Gene3D	G3DSA:1.10.600.10	C30	Terpenoid synthase	No
AT1G66960	Gene3D	G3DSA:1.50.10.20	C30	Terpenoid cyclases/protein prenyltransferase alpha-alpha toroid	No
AT1G78480	Gene3D	G3DSA:1.50.10.20	C30	Terpenoid cyclases/protein prenyltransferase alpha-alpha toroid	No
AT1G78500	Gene3D	G3DSA:1.50.10.20	C30	Terpenoid cyclases/protein prenyltransferase alpha-alpha toroid	No
AT1G78950	Gene3D	G3DSA:1.50.10.20	C30	Terpenoid cyclases/protein prenyltransferase alpha-alpha toroid	No
AT1G78955	Gene3D	G3DSA:1.50.10.20	C30	Terpenoid cyclases/protein prenyltransferase alpha-alpha toroid	No
AT1G78960	Gene3D	G3DSA:1.50.10.20	C30	Terpenoid cyclases/protein prenyltransferase alpha-alpha toroid	No
AT1G78970	Gene3D	G3DSA:1.50.10.20	C30	Terpenoid cyclases/protein prenyltransferase alpha-alpha toroid	No
AT2G07050	Gene3D	G3DSA:1.50.10.20	C30	Terpenoid cyclases/protein prenyltransferase alpha-alpha toroid	No
AT3G29255	Gene3D	G3DSA:1.50.10.20	C30	Terpenoid cyclases/protein prenyltransferase alpha-alpha toroid	No
AT3G45130	Gene3D	G3DSA:1.50.10.20	C30	Terpenoid cyclases/protein prenyltransferase alpha-alpha toroid	No
AT4G15340	Gene3D	G3DSA:1.50.10.20	C30	Terpenoid cyclases/protein prenyltransferase alpha-alpha toroid	No
AT4G15370	Gene3D	G3DSA:1.50.10.20	C30	Terpenoid cyclases/protein prenyltransferase alpha-alpha toroid	No
AT5G36150	Gene3D	G3DSA:1.50.10.20	C30	Terpenoid cyclases/protein prenyltransferase alpha-alpha toroid	No
AT5G42600	Gene3D	G3DSA:1.50.10.20	C30	Terpenoid cyclases/protein prenyltransferase alpha-alpha toroid	No
AT5G48010	Gene3D	G3DSA:1.50.10.20	C30	Terpenoid cyclases/protein prenyltransferase alpha-alpha toroid	No
AT1G48820	Gene3D	G3DSA:1.50.30.10	C30	Terpene synthase, N-terminal domain	No
AT1G66960	Interpro	IPR001330	C30	N/A	Yes
AT1G78480	Interpro	IPR001330	C30	N/A	Yes
AT1G78500	Interpro	IPR001330	C30	N/A	Yes
AT1G78950	Interpro	IPR001330	C30	N/A	Yes
AT1G78955	Interpro	IPR001330	C30	N/A	Yes
AT2G07050	Interpro	IPR001330	C30	N/A	Yes
AT3G45130	Interpro	IPR001330	C30	N/A	Yes
AT4G15340	Interpro	IPR001330	C30	N/A	Yes
AT4G15370	Interpro	IPR001330	C30	N/A	Yes
AT5G42600	Interpro	IPR001330	C30	N/A	Yes
AT5G48010	Interpro	IPR001330	C30	N/A	Yes
AT1G48820	Interpro	IPR001906	C30	Terpene synthase, N-terminal domain	No
AT1G62730	Interpro	IPR002060	C30	N/A	Yes
AT1G66960	Interpro	IPR002365	C30	N/A	Yes
AT1G78500	Interpro	IPR002365	C30	N/A	Yes
AT1G78950	Interpro	IPR002365	C30	N/A	Yes
AT1G78960	Interpro	IPR002365	C30	N/A	Yes
AT1G78970	Interpro	IPR002365	C30	N/A	Yes
AT2G07050	Interpro	IPR002365	C30	N/A	Yes
AT3G29255	Interpro	IPR002365	C30	N/A	Yes
AT3G45130	Interpro	IPR002365	C30	N/A	Yes
AT4G15340	Interpro	IPR002365	C30	N/A	Yes
AT4G15370	Interpro	IPR002365	C30	N/A	Yes
AT5G36150	Interpro	IPR002365	C30	N/A	Yes
AT5G42600	Interpro	IPR002365	C30	N/A	Yes
AT5G48010	Interpro	IPR002365	C30	N/A	Yes
AT1G48820	Interpro	IPR005630	C30	Terpene synthase, metal-binding domain	No
AT2G37140	Interpro	IPR005630	C30	Terpene synthase, metal-binding domain	No
AT1G48820	Interpro	IPR008930	C30	Terpenoid cyclases/protein prenyltransferase alpha-alpha toroid	No
AT1G66960	Interpro	IPR008930	C30	Terpenoid cyclases/protein prenyltransferase alpha-alpha toroid	No
AT1G78480	Interpro	IPR008930	C30	Terpenoid cyclases/protein prenyltransferase alpha-alpha toroid	No
AT1G78500	Interpro	IPR008930	C30	Terpenoid cyclases/protein prenyltransferase alpha-alpha toroid	No
AT1G78950	Interpro	IPR008930	C30	Terpenoid cyclases/protein prenyltransferase alpha-alpha toroid	No
AT1G78955	Interpro	IPR008930	C30	Terpenoid cyclases/protein prenyltransferase alpha-alpha toroid	No
AT1G78960	Interpro	IPR008930	C30	Terpenoid cyclases/protein prenyltransferase alpha-alpha toroid	No
AT1G78970	Interpro	IPR008930	C30	Terpenoid cyclases/protein prenyltransferase alpha-alpha toroid	No
AT2G07050	Interpro	IPR008930	C30	Terpenoid cyclases/protein prenyltransferase alpha-alpha toroid	No
AT3G29255	Interpro	IPR008930	C30	Terpenoid cyclases/protein prenyltransferase alpha-alpha toroid	No
AT3G45130	Interpro	IPR008930	C30	Terpenoid cyclases/protein prenyltransferase alpha-alpha toroid	No
AT4G15340	Interpro	IPR008930	C30	Terpenoid cyclases/protein prenyltransferase alpha-alpha toroid	No
AT4G15370	Interpro	IPR008930	C30	Terpenoid cyclases/protein prenyltransferase alpha-alpha toroid	No
AT5G36150	Interpro	IPR008930	C30	Terpenoid cyclases/protein prenyltransferase alpha-alpha toroid	No
AT5G42600	Interpro	IPR008930	C30	Terpenoid cyclases/protein prenyltransferase alpha-alpha toroid	No
AT5G48010	Interpro	IPR008930	C30	Terpenoid cyclases/protein prenyltransferase alpha-alpha toroid	No
AT1G48820	Interpro	IPR008949	C30	Terpenoid synthase	No
AT1G62730	Interpro	IPR008949	C30	Terpenoid synthase	No
AT2G37140	Interpro	IPR008949	C30	Terpenoid synthase	No
AT1G66960	Interpro	IPR018333	C30	N/A	Yes
AT1G78500	Interpro	IPR018333	C30	N/A	Yes
AT1G78950	Interpro	IPR018333	C30	N/A	Yes
AT1G78955	Interpro	IPR018333	C30	N/A	Yes
AT1G78960	Interpro	IPR018333	C30	N/A	Yes
AT1G78970	Interpro	IPR018333	C30	N/A	Yes
AT2G07050	Interpro	IPR018333	C30	N/A	Yes
AT3G29255	Interpro	IPR018333	C30	N/A	Yes
AT3G45130	Interpro	IPR018333	C30	N/A	Yes
AT4G15340	Interpro	IPR018333	C30	N/A	Yes
AT4G15370	Interpro	IPR018333	C30	N/A	Yes
AT5G36150	Interpro	IPR018333	C30	N/A	Yes
AT5G42600	Interpro	IPR018333	C30	N/A	Yes
AT5G48010	Interpro	IPR018333	C30	N/A	Yes
AT1G66960	Pfam	PF00432	C30	N/A	Yes
AT1G78480	Pfam	PF00432	C30	N/A	Yes
AT1G78500	Pfam	PF00432	C30	N/A	Yes
AT1G78950	Pfam	PF00432	C30	N/A	Yes
AT1G78955	Pfam	PF00432	C30	N/A	Yes
AT2G07050	Pfam	PF00432	C30	N/A	Yes
AT3G45130	Pfam	PF00432	C30	N/A	Yes
AT4G15340	Pfam	PF00432	C30	N/A	Yes
AT4G15370	Pfam	PF00432	C30	N/A	Yes
AT5G42600	Pfam	PF00432	C30	N/A	Yes
AT5G48010	Pfam	PF00432	C30	N/A	Yes
AT1G62730	Pfam	PF00494	C30	N/A	Yes
AT1G48820	Pfam	PF01397	C30	Terpene synthase, N-terminal domain	No
AT1G48820	Pfam	PF03936	C30	Terpene synthase, metal-binding domain	No
AT2G37140	Pfam	PF03936	C30	Terpene synthase, metal-binding domain	No
AT1G78950	Pfam	PF13243	C30	Prenyltrans_1	No
AT1G78970	Pfam	PF13243	C30	Prenyltrans_1	No
AT3G29255	Pfam	PF13243	C30	Prenyltrans_1	No
AT5G36150	Pfam	PF13243	C30	Prenyltrans_1	No
AT5G42600	Pfam	PF13243	C30	Prenyltrans_1	No
AT5G48010	Pfam	PF13243	C30	Prenyltrans_1	No
AT1G78500	Pfam	PF13249	C30	N/A	Yes
AT1G78960	Pfam	PF13249	C30	N/A	Yes
AT1G78970	Pfam	PF13249	C30	N/A	Yes
AT4G15340	Pfam	PF13249	C30	N/A	Yes
AT4G15370	Pfam	PF13249	C30	N/A	Yes
AT5G36150	Pfam	PF13249	C30	N/A	Yes
AT1G66960	Panther	PTHR11764	C30	N/A	Yes
AT1G78480	Panther	PTHR11764	C30	N/A	Yes
AT1G78500	Panther	PTHR11764	C30	N/A	Yes
AT1G78950	Panther	PTHR11764	C30	N/A	Yes
AT1G78955	Panther	PTHR11764	C30	N/A	Yes
AT1G78960	Panther	PTHR11764	C30	N/A	Yes
AT1G78970	Panther	PTHR11764	C30	N/A	Yes
AT2G07050	Panther	PTHR11764	C30	N/A	Yes
AT3G29255	Panther	PTHR11764	C30	N/A	Yes
AT3G45130	Panther	PTHR11764	C30	N/A	Yes
AT4G15340	Panther	PTHR11764	C30	N/A	Yes
AT4G15370	Panther	PTHR11764	C30	N/A	Yes
AT5G36150	Panther	PTHR11764	C30	N/A	Yes
AT5G42600	Panther	PTHR11764	C30	N/A	Yes
AT5G48010	Panther	PTHR11764	C30	N/A	Yes
AT1G62730	Panther	PTHR21181	C30	N/A	Yes
AT1G48820	Panther	PTHR31045	C30	FAMILY NOT NAMED	No
AT2G37140	Panther	PTHR31045	C30	FAMILY NOT NAMED	No
AT1G48820	Superfamily	SSF48239	C30	Terpenoid cyclases/protein prenyltransferase alpha-alpha toroid	No
AT1G66960	Superfamily	SSF48239	C30	Terpenoid cyclases/protein prenyltransferase alpha-alpha toroid	No
AT1G78480	Superfamily	SSF48239	C30	Terpenoid cyclases/protein prenyltransferase alpha-alpha toroid	No
AT1G78500	Superfamily	SSF48239	C30	Terpenoid cyclases/protein prenyltransferase alpha-alpha toroid	No
AT1G78950	Superfamily	SSF48239	C30	Terpenoid cyclases/protein prenyltransferase alpha-alpha toroid	No
AT1G78955	Superfamily	SSF48239	C30	Terpenoid cyclases/protein prenyltransferase alpha-alpha toroid	No
AT1G78960	Superfamily	SSF48239	C30	Terpenoid cyclases/protein prenyltransferase alpha-alpha toroid	No
AT1G78970	Superfamily	SSF48239	C30	Terpenoid cyclases/protein prenyltransferase alpha-alpha toroid	No
AT2G07050	Superfamily	SSF48239	C30	Terpenoid cyclases/protein prenyltransferase alpha-alpha toroid	No
AT3G29255	Superfamily	SSF48239	C30	Terpenoid cyclases/protein prenyltransferase alpha-alpha toroid	No
AT3G45130	Superfamily	SSF48239	C30	Terpenoid cyclases/protein prenyltransferase alpha-alpha toroid	No
AT4G15340	Superfamily	SSF48239	C30	Terpenoid cyclases/protein prenyltransferase alpha-alpha toroid	No
AT4G15370	Superfamily	SSF48239	C30	Terpenoid cyclases/protein prenyltransferase alpha-alpha toroid	No
AT5G36150	Superfamily	SSF48239	C30	Terpenoid cyclases/protein prenyltransferase alpha-alpha toroid	No
AT5G42600	Superfamily	SSF48239	C30	Terpenoid cyclases/protein prenyltransferase alpha-alpha toroid	No
AT5G48010	Superfamily	SSF48239	C30	Terpenoid cyclases/protein prenyltransferase alpha-alpha toroid	No
AT1G48820	Superfamily	SSF48576	C30	Terpenoid synthase	No
AT1G62730	Superfamily	SSF48576	C30	Terpenoid synthase	No
AT2G37140	Superfamily	SSF48576	C30	Terpenoid synthase	No
AT4G15560	Gene3D	G3DSA:3.40.50.920	MEP	Transketolase, C-terminal/Pyruvate-ferredoxin oxidoreductase, domain II	No
AT4G15560	Gene3D	G3DSA:3.40.50.970	MEP	Thiamin diphosphate-binding fold	No
AT4G15560	Interpro	IPR005474	MEP	Transketolase, N-terminal	No
AT4G15560	Interpro	IPR005475	MEP	Transketolase-like, pyrimidine-binding domain	No
AT4G15560	Interpro	IPR005476	MEP	Transketolase, C-terminal	No
AT4G15560	Interpro	IPR005477	MEP	Deoxyxylulose-5-phosphate synthase	No
AT4G15560	Interpro	IPR009014	MEP	Transketolase, C-terminal/Pyruvate-ferredoxin oxidoreductase, domain II	No
AT4G15560	Interpro	IPR020826	MEP	Transketolase binding site	No
AT4G15560	Interpro	IPR029061	MEP	Thiamin diphosphate-binding fold	No
AT4G15560	Pfam	PF02779	MEP	Transketolase-like, pyrimidine-binding domain	No
AT4G15560	Pfam	PF02780	MEP	Transketolase, C-terminal	No
AT4G15560	Pfam	PF13292	MEP	Deoxyxylulose-5-phosphate synthase	No
AT4G15560	Panther	PTHR11624	MEP	DEHYDROGENASE RELATED	No
AT4G15560	Superfamily	SSF52518	MEP	Thiamin diphosphate-binding fold	No
AT4G15560	Superfamily	SSF52922	MEP	Transketolase, C-terminal/Pyruvate-ferredoxin oxidoreductase, domain II	No
AT3G02780	Gene3D	G3DSA:3.90.79.10	IDD	CATH Superfamily	Yes
AT5G16440	Gene3D	G3DSA:3.90.79.10	IDD	NUDIX hydrolase domain-like	Yes
AT3G02780	Interpro	IPR000086	IDD	NUDIX hydrolase domain	Yes
AT5G16440	Interpro	IPR000086	IDD	NUDIX hydrolase domain	Yes
AT3G02780	Interpro	IPR011876	IDD	Isopentenyl-diphosphate delta-isomerase, type 1	Yes
AT5G16440	Interpro	IPR011876	IDD	Isopentenyl-diphosphate delta-isomerase, type 1	Yes
AT3G02780	Interpro	IPR015797	IDD	NUDIX hydrolase domain-like	Yes
AT5G16440	Interpro	IPR015797	IDD	NUDIX hydrolase domain-like	Yes
AT3G02780	Pfam	PF00293	IDD	NUDIX hydrolase domain	Yes
AT5G16440	Pfam	PF00293	IDD	NUDIX hydrolase domain	Yes
AT3G02780	Panther	PTHR10885	IDD	Isopentenyl-diphosphate delta-isomerase, type 1	Yes
AT5G16440	Panther	PTHR10885	IDD	Isopentenyl-diphosphate delta-isomerase, type 1	Yes
AT3G02780	Superfamily	SSF55811	IDD	NUDIX hydrolase domain-like	Yes
AT5G16440	Superfamily	SSF55811	IDD	NUDIX hydrolase domain-like	Yes
AT1G63970	Gene3D	G3DSA:3.30.1330.50	MEP	2-C-methyl-D-erythritol 2,4-cyclodiphosphate synthase	Yes
AT1G63970	Interpro	IPR003526	MEP	2-C-methyl-D-erythritol 2,4-cyclodiphosphate synthase	Yes
AT1G63970	Interpro	IPR020555	MEP	2-C-methyl-D-erythritol 2,4-cyclodiphosphate synthase, conserved site	Yes
AT1G63970	Pfam	PF02542	MEP	2-C-methyl-D-erythritol 2,4-cyclodiphosphate synthase	Yes
AT1G63970	Panther	PTHR32125	MEP	FAMILY NOT NAMED	Yes
AT1G63970	Superfamily	SSF69765	MEP	2-C-methyl-D-erythritol 2,4-cyclodiphosphate synthase	Yes
AT2G02500	Gene3D	G3DSA:3.90.550.10	MEP	Nucleotide-diphospho-sugar transferases	Yes
AT2G02500	Interpro	IPR001228	MEP	2-C-methyl-D-erythritol 4-phosphate cytidylyltransferase	Yes
AT2G02500	Interpro	IPR018294	MEP	4-diphosphocytidyl-2C-methyl-D-erythritol synthase, conserved site	Yes
AT2G02500	Interpro	IPR029044	MEP	Nucleotide-diphospho-sugar transferases	Yes
AT2G02500	Pfam	PF01128	MEP	2-C-methyl-D-erythritol 4-phosphate cytidylyltransferase	Yes
AT2G02500	Panther	PTHR32125	MEP	FAMILY NOT NAMED	Yes
AT2G02500	Superfamily	SSF53448	MEP	Nucleotide-diphospho-sugar transferases	Yes
AT2G26930	Gene3D	G3DSA:3.30.230.10	MEP	Ribosomal protein S5 domain 2-type fold, subgroup	No
AT2G26930	Gene3D	G3DSA:3.30.70.890	MEP	GHMP kinase, C-terminal domain	No
AT2G26930	Interpro	IPR004424	MEP	4-diphosphocytidyl-2C-methyl-D-erythritol kinase	Yes
AT2G26930	Interpro	IPR006204	MEP	GHMP kinase N-terminal domain	No
AT2G26930	Interpro	IPR013750	MEP	GHMP kinase, C-terminal domain	No
AT2G26930	Interpro	IPR014721	MEP	Ribosomal protein S5 domain 2-type fold, subgroup	No
AT2G26930	Interpro	IPR020568	MEP	Ribosomal protein S5 domain 2-type fold	No
AT2G26930	Pfam	PF00288	MEP	GHMP kinase N-terminal domain	No
AT2G26930	Pfam	PF08544	MEP	GHMP kinase, C-terminal domain	No
AT2G26930	Panther	PTHR20861	MEP	4-DIPHOSPHOCYTIDYL-2-C-METHYL-D-ERYTHRITOL KINASE, CHLOROPLASTIC	Yes
AT2G26930	Superfamily	SSF54211	MEP	Ribosomal protein S5 domain 2-type fold	No
AT2G26930	Superfamily	SSF55060	MEP	GHMP kinase, C-terminal domain	No
AT3G21500	Gene3D	G3DSA:3.40.50.920	MEP	Transketolase, C-terminal/Pyruvate-ferredoxin oxidoreductase, domain II	No
AT3G21500	Gene3D	G3DSA:3.40.50.970	MEP	Thiamin diphosphate-binding fold	No
AT3G21500	Interpro	IPR005474	MEP	Transketolase, N-terminal	No
AT3G21500	Interpro	IPR005475	MEP	Transketolase-like, pyrimidine-binding domain	No
AT3G21500	Interpro	IPR005476	MEP	Transketolase, C-terminal	No
AT3G21500	Interpro	IPR005477	MEP	Deoxyxylulose-5-phosphate synthase	No
AT3G21500	Interpro	IPR009014	MEP	Transketolase, C-terminal/Pyruvate-ferredoxin oxidoreductase, domain II	No
AT3G21500	Interpro	IPR020826	MEP	Transketolase binding site	No
AT3G21500	Interpro	IPR029061	MEP	Thiamin diphosphate-binding fold	No
AT3G21500	Pfam	PF02779	MEP	Transketolase-like, pyrimidine-binding domain	No
AT3G21500	Pfam	PF02780	MEP	Transketolase, C-terminal	No
AT3G21500	Pfam	PF13292	MEP	Deoxyxylulose-5-phosphate synthase	No
AT3G21500	Panther	PTHR11624	MEP	DEHYDROGENASE RELATED	No
AT3G21500	Superfamily	SSF52518	MEP	Thiamin diphosphate-binding fold	No
AT3G21500	Superfamily	SSF52922	MEP	Transketolase, C-terminal/Pyruvate-ferredoxin oxidoreductase, domain II	No
AT4G34350	Interpro	IPR003451	MEP	4-hydroxy-3-methylbut-2-enyl diphosphate reductase	Yes
AT4G34350	Pfam	PF02401	MEP	4-hydroxy-3-methylbut-2-enyl diphosphate reductase	Yes
AT4G34350	Panther	PTHR31619	MEP	FAMILY NOT NAMED	Yes
AT5G11380	Gene3D	G3DSA:3.40.50.920	MEP	Transketolase, C-terminal/Pyruvate-ferredoxin oxidoreductase, domain II	No
AT5G11380	Gene3D	G3DSA:3.40.50.970	MEP	Thiamin diphosphate-binding fold	No
AT5G11380	Interpro	IPR005475	MEP	Transketolase-like, pyrimidine-binding domain	No
AT5G11380	Interpro	IPR005476	MEP	Transketolase, C-terminal	No
AT5G11380	Interpro	IPR005477	MEP	Deoxyxylulose-5-phosphate synthase	No
AT5G11380	Interpro	IPR009014	MEP	Transketolase, C-terminal/Pyruvate-ferredoxin oxidoreductase, domain II	No
AT5G11380	Interpro	IPR029061	MEP	Thiamin diphosphate-binding fold	No
AT5G11380	Pfam	PF02779	MEP	Transketolase-like, pyrimidine-binding domain	No
AT5G11380	Pfam	PF02780	MEP	Transketolase, C-terminal	No
AT5G11380	Pfam	PF13292	MEP	Deoxyxylulose-5-phosphate synthase	No
AT5G11380	Panther	PTHR11624	MEP	DEHYDROGENASE RELATED	No
AT5G11380	Superfamily	SSF52518	MEP	Thiamin diphosphate-binding fold	No
AT5G11380	Superfamily	SSF52922	MEP	Transketolase, C-terminal/Pyruvate-ferredoxin oxidoreductase, domain II	No
AT5G60600	Interpro	IPR004588	MEP	4-hydroxy-3-methylbut-2-en-1-yl diphosphate synthase, bacterial-type	Yes
AT5G60600	Interpro	IPR017178	MEP	4-hydroxy-3-methylbut-2-en-1-yl diphosphate synthase, atypical	Yes
AT5G60600	Pfam	PF04551	MEP	4-hydroxy-3-methylbut-2-en-1-yl diphosphate synthase, bacterial-type	Yes
AT5G60600	Panther	PTHR30454	MEP	4-HYDROXY-3-METHYLBUT-2-EN-1-YL DIPHOSPHATE SYNTHASE	Yes
AT5G60600	Superfamily	SSF56014	MEP	Unintegrated	Yes
AT5G62790	Gene3D	G3DSA:1.10.1740.10	MEP	CATH Superfamily	Yes
AT5G62790	Gene3D	G3DSA:3.40.50.720	MEP	NAD(P)-binding domain	Yes
AT5G62790	Interpro	IPR003821	MEP	1-deoxy-D-xylulose 5-phosphate reductoisomerase	Yes
AT5G62790	Interpro	IPR013512	MEP	1-deoxy-D-xylulose 5-phosphate reductoisomerase, N-terminal	Yes
AT5G62790	Interpro	IPR013644	MEP	1-deoxy-D-xylulose 5-phosphate reductoisomerase, C-terminal	Yes
AT5G62790	Interpro	IPR016040	MEP	NAD(P)-binding domain	Yes
AT5G62790	Interpro	IPR026877	MEP	DXP reductoisomerase C-terminal domain	Yes
AT5G62790	Pfam	PF02670	MEP	1-deoxy-D-xylulose 5-phosphate reductoisomerase, N-terminal	Yes
AT5G62790	Pfam	PF08436	MEP	1-deoxy-D-xylulose 5-phosphate reductoisomerase, C-terminal	Yes
AT5G62790	Pfam	PF13288	MEP	DXP reductoisomerase C-terminal domain	Yes
AT5G62790	Panther	PTHR30525	MEP	1-deoxy-D-xylulose 5-phosphate reductoisomerase	Yes
AT5G62790	Superfamily	SSF51735	MEP	Unintegrated	Yes
AT5G62790	Superfamily	SSF55347	MEP	Unintegrated	Yes
AT5G62790	Superfamily	SSF69055	MEP	DXP reductoisomerase C-terminal domain	Yes
AT1G76490	Gene3D	G3DSA:1.10.3270.10	MVA	Hydroxymethylglutaryl-CoA reductase, N-terminal	Yes
AT2G17370	Gene3D	G3DSA:1.10.3270.10	MVA	Hydroxymethylglutaryl-CoA reductase, N-terminal	Yes
AT1G31910	Gene3D	G3DSA:3.30.230.10	MVA	Ribosomal protein S5 domain 2-type fold, subgroup	No
AT2G38700	Gene3D	G3DSA:3.30.230.10	MVA	Ribosomal protein S5 domain 2-type fold, subgroup	No
AT3G54250	Gene3D	G3DSA:3.30.230.10	MVA	Ribosomal protein S5 domain 2-type fold, subgroup	No
AT5G27450	Gene3D	G3DSA:3.30.230.10	MVA	Ribosomal protein S5 domain 2-type fold, subgroup	No
AT1G76490	Gene3D	G3DSA:3.30.70.420	MVA	Hydroxymethylglutaryl-CoA reductase, class I/II, NAD/NADP-binding domain	Yes
AT2G17370	Gene3D	G3DSA:3.30.70.420	MVA	Hydroxymethylglutaryl-CoA reductase, class I/II, NAD/NADP-binding domain	Yes
AT1G31910	Gene3D	G3DSA:3.30.70.890	MVA	GHMP kinase, C-terminal domain	No
AT2G38700	Gene3D	G3DSA:3.30.70.890	MVA	GHMP kinase, C-terminal domain	No
AT3G54250	Gene3D	G3DSA:3.30.70.890	MVA	GHMP kinase, C-terminal domain	No
AT5G27450	Gene3D	G3DSA:3.30.70.890	MVA	GHMP kinase, C-terminal domain	No
AT4G11820	Gene3D	G3DSA:3.40.47.10	MVA	Thiolase-like, subgroup	Yes
AT5G47720	Gene3D	G3DSA:3.40.47.10	MVA	Thiolase-like, subgroup	Yes
AT5G48230	Gene3D	G3DSA:3.40.47.10	MVA	Thiolase-like, subgroup	Yes
AT1G76490	Gene3D	G3DSA:3.90.770.10	MVA	Hydroxymethylglutaryl-CoA reductase, class I/II, catalytic domain	Yes
AT2G17370	Gene3D	G3DSA:3.90.770.10	MVA	Hydroxymethylglutaryl-CoA reductase, class I/II, catalytic domain	Yes
AT4G11820	Interpro	IPR000590	MVA	Hydroxymethylglutaryl-coenzyme A synthase, active site	Yes
AT5G47720	Interpro	IPR002155	MVA	Thiolase	Yes
AT5G48230	Interpro	IPR002155	MVA	Thiolase	Yes
AT1G76490	Interpro	IPR002202	MVA	Hydroxymethylglutaryl-CoA reductase, class I/II	Yes
AT2G17370	Interpro	IPR002202	MVA	Hydroxymethylglutaryl-CoA reductase, class I/II	Yes
AT1G76490	Interpro	IPR004554	MVA	Hydroxymethylglutaryl-CoA reductase, eukaryotic/arcaheal type	Yes
AT2G17370	Interpro	IPR004554	MVA	Hydroxymethylglutaryl-CoA reductase, eukaryotic/arcaheal type	Yes
AT1G31910	Interpro	IPR005916	MVA	Phosphomevalonate kinase, eukaryotic	Yes
AT2G38700	Interpro	IPR005935	MVA	Diphosphomevalonate/phosphomevalonate decarboxylase	Yes
AT3G54250	Interpro	IPR005935	MVA	Diphosphomevalonate/phosphomevalonate decarboxylase	Yes
AT5G27450	Interpro	IPR006203	MVA	GHMP kinase, ATP-binding, conserved site	Yes
AT1G31910	Interpro	IPR006204	MVA	GHMP kinase N-terminal domain	No
AT2G38700	Interpro	IPR006204	MVA	GHMP kinase N-terminal domain	No
AT3G54250	Interpro	IPR006204	MVA	GHMP kinase N-terminal domain	No
AT5G27450	Interpro	IPR006204	MVA	GHMP kinase N-terminal domain	No
AT5G27450	Interpro	IPR006205	MVA	Mevalonate kinase	Yes
AT5G27450	Interpro	IPR006206	MVA	Mevalonate/galactokinase	Yes
AT1G76490	Interpro	IPR009023	MVA	Hydroxymethylglutaryl-CoA reductase, class I/II, NAD/NADP-binding domain	Yes
AT2G17370	Interpro	IPR009023	MVA	Hydroxymethylglutaryl-CoA reductase, class I/II, NAD/NADP-binding domain	Yes
AT1G76490	Interpro	IPR009029	MVA	Hydroxymethylglutaryl-CoA reductase, class I/II, substrate-binding domain	Yes
AT2G17370	Interpro	IPR009029	MVA	Hydroxymethylglutaryl-CoA reductase, class I/II, substrate-binding domain	Yes
AT4G11820	Interpro	IPR010122	MVA	Hydroxymethylglutaryl-CoA synthase, eukaryotic	Yes
AT4G11820	Interpro	IPR013528	MVA	Hydroxymethylglutaryl-coenzyme A synthase, N-terminal	Yes
AT4G11820	Interpro	IPR013746	MVA	Hydroxymethylglutaryl-coenzyme A synthase C-terminal domain	Yes
AT1G31910	Interpro	IPR013750	MVA	GHMP kinase, C-terminal domain	No
AT2G38700	Interpro	IPR013750	MVA	GHMP kinase, C-terminal domain	No
AT3G54250	Interpro	IPR013750	MVA	GHMP kinase, C-terminal domain	No
AT5G27450	Interpro	IPR013750	MVA	GHMP kinase, C-terminal domain	No
AT1G31910	Interpro	IPR014721	MVA	Ribosomal protein S5 domain 2-type fold, subgroup	No
AT2G38700	Interpro	IPR014721	MVA	Ribosomal protein S5 domain 2-type fold, subgroup	No
AT3G54250	Interpro	IPR014721	MVA	Ribosomal protein S5 domain 2-type fold, subgroup	No
AT5G27450	Interpro	IPR014721	MVA	Ribosomal protein S5 domain 2-type fold, subgroup	No
AT1G31910	Interpro	IPR016005	MVA	Phosphomevalonate kinase, ERG8	Yes
AT4G11820	Interpro	IPR016038	MVA	Thiolase-like, subgroup	Yes
AT5G47720	Interpro	IPR016038	MVA	Thiolase-like, subgroup	Yes
AT5G48230	Interpro	IPR016038	MVA	Thiolase-like, subgroup	Yes
AT4G11820	Interpro	IPR016039	MVA	Thiolase-like	Yes
AT5G47720	Interpro	IPR016039	MVA	Thiolase-like	Yes
AT5G48230	Interpro	IPR016039	MVA	Thiolase-like	Yes
AT1G31910	Interpro	IPR020568	MVA	Ribosomal protein S5 domain 2-type fold	No
AT2G38700	Interpro	IPR020568	MVA	Ribosomal protein S5 domain 2-type fold	No
AT3G54250	Interpro	IPR020568	MVA	Ribosomal protein S5 domain 2-type fold	No
AT5G27450	Interpro	IPR020568	MVA	Ribosomal protein S5 domain 2-type fold	No
AT5G47720	Interpro	IPR020610	MVA	Thiolase, active site	Yes
AT5G48230	Interpro	IPR020610	MVA	Thiolase, active site	Yes
AT5G47720	Interpro	IPR020613	MVA	Thiolase, conserved site	Yes
AT5G48230	Interpro	IPR020613	MVA	Thiolase, conserved site	Yes
AT5G48230	Interpro	IPR020615	MVA	Thiolase, acyl-enzyme intermediate active site	Yes
AT5G47720	Interpro	IPR020616	MVA	Thiolase, N-terminal	Yes
AT5G48230	Interpro	IPR020616	MVA	Thiolase, N-terminal	Yes
AT5G47720	Interpro	IPR020617	MVA	Thiolase, C-terminal	Yes
AT5G48230	Interpro	IPR020617	MVA	Thiolase, C-terminal	Yes
AT1G76490	Interpro	IPR023074	MVA	Hydroxymethylglutaryl-CoA reductase, class I/II, catalytic domain	Yes
AT2G17370	Interpro	IPR023074	MVA	Hydroxymethylglutaryl-CoA reductase, class I/II, catalytic domain	Yes
AT1G76490	Interpro	IPR023076	MVA	Hydroxymethylglutaryl-CoA reductase, class I/II, conserved site	Yes
AT2G17370	Interpro	IPR023076	MVA	Hydroxymethylglutaryl-CoA reductase, class I/II, conserved site	Yes
AT1G76490	Interpro	IPR023282	MVA	Hydroxymethylglutaryl-CoA reductase, N-terminal	Yes
AT2G17370	Interpro	IPR023282	MVA	Hydroxymethylglutaryl-CoA reductase, N-terminal	Yes
AT2G38700	Interpro	IPR029765	MVA	Diphosphomevalonate decarboxylase	Yes
AT3G54250	Interpro	IPR029765	MVA	Diphosphomevalonate decarboxylase	Yes
AT5G47720	Pfam	PF00108	MVA	Thiolase, N-terminal	Yes
AT5G48230	Pfam	PF00108	MVA	Thiolase, N-terminal	Yes
AT1G31910	Pfam	PF00288	MVA	GHMP kinase N-terminal domain	No
AT2G38700	Pfam	PF00288	MVA	GHMP kinase N-terminal domain	No
AT3G54250	Pfam	PF00288	MVA	GHMP kinase N-terminal domain	No
AT5G27450	Pfam	PF00288	MVA	GHMP kinase N-terminal domain	No
AT1G76490	Pfam	PF00368	MVA	Hydroxymethylglutaryl-CoA reductase, class I/II	Yes
AT2G17370	Pfam	PF00368	MVA	Hydroxymethylglutaryl-CoA reductase, class I/II	Yes
AT4G11820	Pfam	PF01154	MVA	Hydroxymethylglutaryl-coenzyme A synthase, N-terminal	Yes
AT5G47720	Pfam	PF02803	MVA	Thiolase, C-terminal	Yes
AT5G48230	Pfam	PF02803	MVA	Thiolase, C-terminal	Yes
AT4G11820	Pfam	PF08540	MVA	Hydroxymethylglutaryl-coenzyme A synthase C-terminal domain	Yes
AT1G31910	Pfam	PF08544	MVA	GHMP kinase, C-terminal domain	No
AT5G27450	Pfam	PF08544	MVA	GHMP kinase, C-terminal domain	No
AT5G27450	Panther	PTHR10457	MVA	MEVALONATE KINASE/GALACTOKINASE	Yes
AT1G76490	Panther	PTHR10572	MVA	Hydroxymethylglutaryl-CoA reductase, class I/II	Yes
AT2G17370	Panther	PTHR10572	MVA	Hydroxymethylglutaryl-CoA reductase, class I/II	Yes
AT2G38700	Panther	PTHR10977	MVA	Diphosphomevalonate/phosphomevalonate decarboxylase	Yes
AT3G54250	Panther	PTHR10977	MVA	Diphosphomevalonate/phosphomevalonate decarboxylase	Yes
AT4G11820	Panther	PTHR11877	MVA	HYDROXYMETHYLGLUTARYL-COA SYNTHASE	Yes
AT5G47720	Panther	PTHR18919	MVA	ACETYL-COA C-ACYLTRANSFERASE	Yes
AT5G48230	Panther	PTHR18919	MVA	ACETYL-COA C-ACYLTRANSFERASE	Yes
AT1G31910	Panther	PTHR31814	MVA	FAMILY NOT NAMED	Yes
AT4G11820	Superfamily	SSF53901	MVA	Thiolase-like	Yes
AT5G47720	Superfamily	SSF53901	MVA	Thiolase-like	Yes
AT5G48230	Superfamily	SSF53901	MVA	Thiolase-like	Yes
AT1G31910	Superfamily	SSF54211	MVA	Ribosomal protein S5 domain 2-type fold	No
AT2G38700	Superfamily	SSF54211	MVA	Ribosomal protein S5 domain 2-type fold	No
AT3G54250	Superfamily	SSF54211	MVA	Ribosomal protein S5 domain 2-type fold	No
AT5G27450	Superfamily	SSF54211	MVA	Ribosomal protein S5 domain 2-type fold	No
AT1G76490	Superfamily	SSF55035	MVA	Hydroxymethylglutaryl-CoA reductase, class I/II, NAD/NADP-binding domain	Yes
AT2G17370	Superfamily	SSF55035	MVA	Hydroxymethylglutaryl-CoA reductase, class I/II, NAD/NADP-binding domain	Yes
AT2G38700	Superfamily	SSF55060	MVA	GHMP kinase, C-terminal domain	No
AT3G54250	Superfamily	SSF55060	MVA	GHMP kinase, C-terminal domain	No
AT5G27450	Superfamily	SSF55060	MVA	GHMP kinase, C-terminal domain	No
AT1G76490	Superfamily	SSF56542	MVA	Hydroxymethylglutaryl-CoA reductase, class I/II, substrate-binding domain	Yes
AT2G17370	Superfamily	SSF56542	MVA	Hydroxymethylglutaryl-CoA reductase, class I/II, substrate-binding domain	Yes
AT1G49530	Gene3D	G3DSA:1.10.600.10	PTF	Terpenoid synthase	No
AT2G18620	Gene3D	G3DSA:1.10.600.10	PTF	Terpenoid synthase	No
AT2G18640	Gene3D	G3DSA:1.10.600.10	PTF	Terpenoid synthase	No
AT2G23800	Gene3D	G3DSA:1.10.600.10	PTF	Terpenoid synthase	No
AT2G34630	Gene3D	G3DSA:1.10.600.10	PTF	Terpenoid synthase	No
AT3G14510	Gene3D	G3DSA:1.10.600.10	PTF	Terpenoid synthase	No
AT3G14530	Gene3D	G3DSA:1.10.600.10	PTF	Terpenoid synthase	No
AT3G14550	Gene3D	G3DSA:1.10.600.10	PTF	Terpenoid synthase	No
AT3G20160	Gene3D	G3DSA:1.10.600.10	PTF	Terpenoid synthase	No
AT3G29430	Gene3D	G3DSA:1.10.600.10	PTF	Terpenoid synthase	No
AT3G32040	Gene3D	G3DSA:1.10.600.10	PTF	Terpenoid synthase	No
AT4G17190	Gene3D	G3DSA:1.10.600.10	PTF	Terpenoid synthase	No
AT4G36810	Gene3D	G3DSA:1.10.600.10	PTF	Terpenoid synthase	No
AT4G38460	Gene3D	G3DSA:1.10.600.10	PTF	Terpenoid synthase	No
AT5G47770	Gene3D	G3DSA:1.10.600.10	PTF	Terpenoid synthase	No
AT1G49530	Interpro	IPR000092	PTF	Polyprenyl synthetase	Yes
AT2G18620	Interpro	IPR000092	PTF	Polyprenyl synthetase	Yes
AT2G18640	Interpro	IPR000092	PTF	Polyprenyl synthetase	Yes
AT2G23800	Interpro	IPR000092	PTF	Polyprenyl synthetase	Yes
AT2G34630	Interpro	IPR000092	PTF	Polyprenyl synthetase	Yes
AT3G14510	Interpro	IPR000092	PTF	Polyprenyl synthetase	Yes
AT3G14530	Interpro	IPR000092	PTF	Polyprenyl synthetase	Yes
AT3G14550	Interpro	IPR000092	PTF	Polyprenyl synthetase	Yes
AT3G20160	Interpro	IPR000092	PTF	Polyprenyl synthetase	Yes
AT3G29430	Interpro	IPR000092	PTF	Polyprenyl synthetase	Yes
AT3G32040	Interpro	IPR000092	PTF	Polyprenyl synthetase	Yes
AT4G17190	Interpro	IPR000092	PTF	Polyprenyl synthetase	Yes
AT4G36810	Interpro	IPR000092	PTF	Polyprenyl synthetase	Yes
AT4G38460	Interpro	IPR000092	PTF	Polyprenyl synthetase	Yes
AT5G47770	Interpro	IPR000092	PTF	Polyprenyl synthetase	Yes
AT1G49530	Interpro	IPR008949	PTF	Terpenoid synthase	No
AT2G18620	Interpro	IPR008949	PTF	Terpenoid synthase	No
AT2G18640	Interpro	IPR008949	PTF	Terpenoid synthase	No
AT2G23800	Interpro	IPR008949	PTF	Terpenoid synthase	No
AT2G34630	Interpro	IPR008949	PTF	Terpenoid synthase	No
AT3G14510	Interpro	IPR008949	PTF	Terpenoid synthase	No
AT3G14530	Interpro	IPR008949	PTF	Terpenoid synthase	No
AT3G14550	Interpro	IPR008949	PTF	Terpenoid synthase	No
AT3G20160	Interpro	IPR008949	PTF	Terpenoid synthase	No
AT3G29430	Interpro	IPR008949	PTF	Terpenoid synthase	No
AT3G32040	Interpro	IPR008949	PTF	Terpenoid synthase	No
AT4G17190	Interpro	IPR008949	PTF	Terpenoid synthase	No
AT4G36810	Interpro	IPR008949	PTF	Terpenoid synthase	No
AT4G38460	Interpro	IPR008949	PTF	Terpenoid synthase	No
AT5G47770	Interpro	IPR008949	PTF	Terpenoid synthase	No
AT1G49530	Interpro	IPR017446	PTF	Polyprenyl synthetase-related	Yes
AT2G18620	Interpro	IPR017446	PTF	Polyprenyl synthetase-related	Yes
AT2G18640	Interpro	IPR017446	PTF	Polyprenyl synthetase-related	Yes
AT2G23800	Interpro	IPR017446	PTF	Polyprenyl synthetase-related	Yes
AT2G34630	Interpro	IPR017446	PTF	Polyprenyl synthetase-related	Yes
AT3G14510	Interpro	IPR017446	PTF	Polyprenyl synthetase-related	Yes
AT3G14530	Interpro	IPR017446	PTF	Polyprenyl synthetase-related	Yes
AT3G14550	Interpro	IPR017446	PTF	Polyprenyl synthetase-related	Yes
AT3G20160	Interpro	IPR017446	PTF	Polyprenyl synthetase-related	Yes
AT3G29430	Interpro	IPR017446	PTF	Polyprenyl synthetase-related	Yes
AT3G32040	Interpro	IPR017446	PTF	Polyprenyl synthetase-related	Yes
AT4G36810	Interpro	IPR017446	PTF	Polyprenyl synthetase-related	Yes
AT4G38460	Interpro	IPR017446	PTF	Polyprenyl synthetase-related	Yes
AT1G49530	Pfam	PF00348	PTF	Polyprenyl synthetase	Yes
AT2G18620	Pfam	PF00348	PTF	Polyprenyl synthetase	Yes
AT2G18640	Pfam	PF00348	PTF	Polyprenyl synthetase	Yes
AT2G23800	Pfam	PF00348	PTF	Polyprenyl synthetase	Yes
AT2G34630	Pfam	PF00348	PTF	Polyprenyl synthetase	Yes
AT3G14510	Pfam	PF00348	PTF	Polyprenyl synthetase	Yes
AT3G14530	Pfam	PF00348	PTF	Polyprenyl synthetase	Yes
AT3G14550	Pfam	PF00348	PTF	Polyprenyl synthetase	Yes
AT3G20160	Pfam	PF00348	PTF	Polyprenyl synthetase	Yes
AT3G29430	Pfam	PF00348	PTF	Polyprenyl synthetase	Yes
AT3G32040	Pfam	PF00348	PTF	Polyprenyl synthetase	Yes
AT4G17190	Pfam	PF00348	PTF	Polyprenyl synthetase	Yes
AT4G36810	Pfam	PF00348	PTF	Polyprenyl synthetase	Yes
AT4G38460	Pfam	PF00348	PTF	Polyprenyl synthetase	Yes
AT5G47770	Pfam	PF00348	PTF	Polyprenyl synthetase	Yes
AT4G17190	Panther	PTHR11525	PTF	FARNESYL-PYROPHOSPHATE SYNTHETASE	Yes
AT5G47770	Panther	PTHR11525	PTF	FARNESYL-PYROPHOSPHATE SYNTHETASE	Yes
AT1G49530	Panther	PTHR12001	PTF	Polyprenyl synthetase-related	Yes
AT2G18620	Panther	PTHR12001	PTF	Polyprenyl synthetase-related	Yes
AT2G18640	Panther	PTHR12001	PTF	Polyprenyl synthetase-related	Yes
AT2G23800	Panther	PTHR12001	PTF	Polyprenyl synthetase-related	Yes
AT2G34630	Panther	PTHR12001	PTF	Polyprenyl synthetase-related	Yes
AT3G14510	Panther	PTHR12001	PTF	Polyprenyl synthetase-related	Yes
AT3G14530	Panther	PTHR12001	PTF	Polyprenyl synthetase-related	Yes
AT3G14550	Panther	PTHR12001	PTF	Polyprenyl synthetase-related	Yes
AT3G20160	Panther	PTHR12001	PTF	Polyprenyl synthetase-related	Yes
AT3G29430	Panther	PTHR12001	PTF	Polyprenyl synthetase-related	Yes
AT3G32040	Panther	PTHR12001	PTF	Polyprenyl synthetase-related	Yes
AT4G36810	Panther	PTHR12001	PTF	Polyprenyl synthetase-related	Yes
AT4G38460	Panther	PTHR12001	PTF	Polyprenyl synthetase-related	Yes
AT1G49530	Superfamily	SSF48576	PTF	Terpenoid synthase	No
AT2G18620	Superfamily	SSF48576	PTF	Terpenoid synthase	No
AT2G18640	Superfamily	SSF48576	PTF	Terpenoid synthase	No
AT2G23800	Superfamily	SSF48576	PTF	Terpenoid synthase	No
AT2G34630	Superfamily	SSF48576	PTF	Terpenoid synthase	No
AT3G14510	Superfamily	SSF48576	PTF	Terpenoid synthase	No
AT3G14530	Superfamily	SSF48576	PTF	Terpenoid synthase	No
AT3G14550	Superfamily	SSF48576	PTF	Terpenoid synthase	No
AT3G20160	Superfamily	SSF48576	PTF	Terpenoid synthase	No
AT3G29430	Superfamily	SSF48576	PTF	Terpenoid synthase	No
AT3G32040	Superfamily	SSF48576	PTF	Terpenoid synthase	No
AT4G17190	Superfamily	SSF48576	PTF	Terpenoid synthase	No
AT4G36810	Superfamily	SSF48576	PTF	Terpenoid synthase	No
AT4G38460	Superfamily	SSF48576	PTF	Terpenoid synthase	No
AT5G47770	Superfamily	SSF48576	PTF	Terpenoid synthase	No
AT1G31950	Gene3D	G3DSA:1.10.600.10	TPS	Terpenoid synthase	No
AT1G33750	Gene3D	G3DSA:1.10.600.10	TPS	Terpenoid synthase	No
AT1G48800	Gene3D	G3DSA:1.10.600.10	TPS	Terpenoid synthase	No
AT1G61120	Gene3D	G3DSA:1.10.600.10	TPS	Terpenoid synthase	No
AT1G61680	Gene3D	G3DSA:1.10.600.10	TPS	Terpenoid synthase	No
AT1G66020	Gene3D	G3DSA:1.10.600.10	TPS	Terpenoid synthase	No
AT1G70080	Gene3D	G3DSA:1.10.600.10	TPS	Terpenoid synthase	No
AT1G79460	Gene3D	G3DSA:1.10.600.10	TPS	Terpenoid synthase	No
AT2G23230	Gene3D	G3DSA:1.10.600.10	TPS	Terpenoid synthase	No
AT2G24210	Gene3D	G3DSA:1.10.600.10	TPS	Terpenoid synthase	No
AT3G14490	Gene3D	G3DSA:1.10.600.10	TPS	Terpenoid synthase	No
AT3G14520	Gene3D	G3DSA:1.10.600.10	TPS	Terpenoid synthase	No
AT3G14540	Gene3D	G3DSA:1.10.600.10	TPS	Terpenoid synthase	No
AT3G25810	Gene3D	G3DSA:1.10.600.10	TPS	Terpenoid synthase	No
AT3G25820	Gene3D	G3DSA:1.10.600.10	TPS	Terpenoid synthase	No
AT3G25830	Gene3D	G3DSA:1.10.600.10	TPS	Terpenoid synthase	No
AT3G29110	Gene3D	G3DSA:1.10.600.10	TPS	Terpenoid synthase	No
AT3G29190	Gene3D	G3DSA:1.10.600.10	TPS	Terpenoid synthase	No
AT3G29410	Gene3D	G3DSA:1.10.600.10	TPS	Terpenoid synthase	No
AT3G32030	Gene3D	G3DSA:1.10.600.10	TPS	Terpenoid synthase	No
AT4G02780	Gene3D	G3DSA:1.10.600.10	TPS	Terpenoid synthase	No
AT4G13280	Gene3D	G3DSA:1.10.600.10	TPS	Terpenoid synthase	No
AT4G13300	Gene3D	G3DSA:1.10.600.10	TPS	Terpenoid synthase	No
AT4G15870	Gene3D	G3DSA:1.10.600.10	TPS	Terpenoid synthase	No
AT4G16730	Gene3D	G3DSA:1.10.600.10	TPS	Terpenoid synthase	No
AT4G16740	Gene3D	G3DSA:1.10.600.10	TPS	Terpenoid synthase	No
AT4G20200	Gene3D	G3DSA:1.10.600.10	TPS	Terpenoid synthase	No
AT4G20210	Gene3D	G3DSA:1.10.600.10	TPS	Terpenoid synthase	No
AT4G20230	Gene3D	G3DSA:1.10.600.10	TPS	Terpenoid synthase	No
AT5G23960	Gene3D	G3DSA:1.10.600.10	TPS	Terpenoid synthase	No
AT5G44630	Gene3D	G3DSA:1.10.600.10	TPS	Terpenoid synthase	No
AT5G48110	Gene3D	G3DSA:1.10.600.10	TPS	Terpenoid synthase	No
AT1G79460	Gene3D	G3DSA:1.50.10.20	TPS	Terpenoid cyclases/protein prenyltransferase alpha-alpha toroid	No
AT4G02780	Gene3D	G3DSA:1.50.10.20	TPS	Terpenoid cyclases/protein prenyltransferase alpha-alpha toroid	No
AT1G33750	Gene3D	G3DSA:1.50.30.10	TPS	Terpene synthase, N-terminal domain	No
AT1G48800	Gene3D	G3DSA:1.50.30.10	TPS	Terpene synthase, N-terminal domain	No
AT1G61120	Gene3D	G3DSA:1.50.30.10	TPS	Terpene synthase, N-terminal domain	No
AT1G61680	Gene3D	G3DSA:1.50.30.10	TPS	Terpene synthase, N-terminal domain	No
AT1G66020	Gene3D	G3DSA:1.50.30.10	TPS	Terpene synthase, N-terminal domain	No
AT1G70080	Gene3D	G3DSA:1.50.30.10	TPS	Terpene synthase, N-terminal domain	No
AT1G79460	Gene3D	G3DSA:1.50.30.10	TPS	Terpene synthase, N-terminal domain	No
AT2G23230	Gene3D	G3DSA:1.50.30.10	TPS	Terpene synthase, N-terminal domain	No
AT2G24210	Gene3D	G3DSA:1.50.30.10	TPS	Terpene synthase, N-terminal domain	No
AT3G14490	Gene3D	G3DSA:1.50.30.10	TPS	Terpene synthase, N-terminal domain	No
AT3G14540	Gene3D	G3DSA:1.50.30.10	TPS	Terpene synthase, N-terminal domain	No
AT3G25810	Gene3D	G3DSA:1.50.30.10	TPS	Terpene synthase, N-terminal domain	No
AT3G25820	Gene3D	G3DSA:1.50.30.10	TPS	Terpene synthase, N-terminal domain	No
AT3G25830	Gene3D	G3DSA:1.50.30.10	TPS	Terpene synthase, N-terminal domain	No
AT3G29110	Gene3D	G3DSA:1.50.30.10	TPS	Terpene synthase, N-terminal domain	No
AT3G29190	Gene3D	G3DSA:1.50.30.10	TPS	Terpene synthase, N-terminal domain	No
AT3G29410	Gene3D	G3DSA:1.50.30.10	TPS	Terpene synthase, N-terminal domain	No
AT3G32030	Gene3D	G3DSA:1.50.30.10	TPS	Terpene synthase, N-terminal domain	No
AT4G02780	Gene3D	G3DSA:1.50.30.10	TPS	Terpene synthase, N-terminal domain	No
AT4G13280	Gene3D	G3DSA:1.50.30.10	TPS	Terpene synthase, N-terminal domain	No
AT4G13300	Gene3D	G3DSA:1.50.30.10	TPS	Terpene synthase, N-terminal domain	No
AT4G15870	Gene3D	G3DSA:1.50.30.10	TPS	Terpene synthase, N-terminal domain	No
AT4G16730	Gene3D	G3DSA:1.50.30.10	TPS	Terpene synthase, N-terminal domain	No
AT4G16740	Gene3D	G3DSA:1.50.30.10	TPS	Terpene synthase, N-terminal domain	No
AT4G20200	Gene3D	G3DSA:1.50.30.10	TPS	Terpene synthase, N-terminal domain	No
AT4G20210	Gene3D	G3DSA:1.50.30.10	TPS	Terpene synthase, N-terminal domain	No
AT4G20230	Gene3D	G3DSA:1.50.30.10	TPS	Terpene synthase, N-terminal domain	No
AT5G23960	Gene3D	G3DSA:1.50.30.10	TPS	Terpene synthase, N-terminal domain	No
AT5G44630	Gene3D	G3DSA:1.50.30.10	TPS	Terpene synthase, N-terminal domain	No
AT5G48110	Gene3D	G3DSA:1.50.30.10	TPS	Terpene synthase, N-terminal domain	No
AT1G31950	Interpro	IPR001906	TPS	Terpene synthase, N-terminal domain	No
AT1G33750	Interpro	IPR001906	TPS	Terpene synthase, N-terminal domain	No
AT1G48800	Interpro	IPR001906	TPS	Terpene synthase, N-terminal domain	No
AT1G61120	Interpro	IPR001906	TPS	Terpene synthase, N-terminal domain	No
AT1G61680	Interpro	IPR001906	TPS	Terpene synthase, N-terminal domain	No
AT1G66020	Interpro	IPR001906	TPS	Terpene synthase, N-terminal domain	No
AT1G70080	Interpro	IPR001906	TPS	Terpene synthase, N-terminal domain	No
AT1G79460	Interpro	IPR001906	TPS	Terpene synthase, N-terminal domain	No
AT2G23230	Interpro	IPR001906	TPS	Terpene synthase, N-terminal domain	No
AT2G24210	Interpro	IPR001906	TPS	Terpene synthase, N-terminal domain	No
AT3G14490	Interpro	IPR001906	TPS	Terpene synthase, N-terminal domain	No
AT3G14520	Interpro	IPR001906	TPS	Terpene synthase, N-terminal domain	No
AT3G14540	Interpro	IPR001906	TPS	Terpene synthase, N-terminal domain	No
AT3G25810	Interpro	IPR001906	TPS	Terpene synthase, N-terminal domain	No
AT3G25820	Interpro	IPR001906	TPS	Terpene synthase, N-terminal domain	No
AT3G25830	Interpro	IPR001906	TPS	Terpene synthase, N-terminal domain	No
AT3G29110	Interpro	IPR001906	TPS	Terpene synthase, N-terminal domain	No
AT3G29190	Interpro	IPR001906	TPS	Terpene synthase, N-terminal domain	No
AT3G29410	Interpro	IPR001906	TPS	Terpene synthase, N-terminal domain	No
AT3G32030	Interpro	IPR001906	TPS	Terpene synthase, N-terminal domain	No
AT4G02780	Interpro	IPR001906	TPS	Terpene synthase, N-terminal domain	No
AT4G13280	Interpro	IPR001906	TPS	Terpene synthase, N-terminal domain	No
AT4G13300	Interpro	IPR001906	TPS	Terpene synthase, N-terminal domain	No
AT4G15870	Interpro	IPR001906	TPS	Terpene synthase, N-terminal domain	No
AT4G16730	Interpro	IPR001906	TPS	Terpene synthase, N-terminal domain	No
AT4G16740	Interpro	IPR001906	TPS	Terpene synthase, N-terminal domain	No
AT4G20200	Interpro	IPR001906	TPS	Terpene synthase, N-terminal domain	No
AT4G20210	Interpro	IPR001906	TPS	Terpene synthase, N-terminal domain	No
AT4G20230	Interpro	IPR001906	TPS	Terpene synthase, N-terminal domain	No
AT5G23960	Interpro	IPR001906	TPS	Terpene synthase, N-terminal domain	No
AT5G44630	Interpro	IPR001906	TPS	Terpene synthase, N-terminal domain	No
AT5G48110	Interpro	IPR001906	TPS	Terpene synthase, N-terminal domain	No
AT1G31950	Interpro	IPR005630	TPS	Terpene synthase, metal-binding domain	No
AT1G33750	Interpro	IPR005630	TPS	Terpene synthase, metal-binding domain	No
AT1G48800	Interpro	IPR005630	TPS	Terpene synthase, metal-binding domain	No
AT1G61120	Interpro	IPR005630	TPS	Terpene synthase, metal-binding domain	No
AT1G61680	Interpro	IPR005630	TPS	Terpene synthase, metal-binding domain	No
AT1G66020	Interpro	IPR005630	TPS	Terpene synthase, metal-binding domain	No
AT1G70080	Interpro	IPR005630	TPS	Terpene synthase, metal-binding domain	No
AT1G79460	Interpro	IPR005630	TPS	Terpene synthase, metal-binding domain	No
AT2G23230	Interpro	IPR005630	TPS	Terpene synthase, metal-binding domain	No
AT2G24210	Interpro	IPR005630	TPS	Terpene synthase, metal-binding domain	No
AT3G14490	Interpro	IPR005630	TPS	Terpene synthase, metal-binding domain	No
AT3G14520	Interpro	IPR005630	TPS	Terpene synthase, metal-binding domain	No
AT3G14540	Interpro	IPR005630	TPS	Terpene synthase, metal-binding domain	No
AT3G25810	Interpro	IPR005630	TPS	Terpene synthase, metal-binding domain	No
AT3G25820	Interpro	IPR005630	TPS	Terpene synthase, metal-binding domain	No
AT3G25830	Interpro	IPR005630	TPS	Terpene synthase, metal-binding domain	No
AT3G29110	Interpro	IPR005630	TPS	Terpene synthase, metal-binding domain	No
AT3G29190	Interpro	IPR005630	TPS	Terpene synthase, metal-binding domain	No
AT3G29410	Interpro	IPR005630	TPS	Terpene synthase, metal-binding domain	No
AT3G32030	Interpro	IPR005630	TPS	Terpene synthase, metal-binding domain	No
AT4G02780	Interpro	IPR005630	TPS	Terpene synthase, metal-binding domain	No
AT4G13280	Interpro	IPR005630	TPS	Terpene synthase, metal-binding domain	No
AT4G13300	Interpro	IPR005630	TPS	Terpene synthase, metal-binding domain	No
AT4G15870	Interpro	IPR005630	TPS	Terpene synthase, metal-binding domain	No
AT4G16730	Interpro	IPR005630	TPS	Terpene synthase, metal-binding domain	No
AT4G16740	Interpro	IPR005630	TPS	Terpene synthase, metal-binding domain	No
AT4G20200	Interpro	IPR005630	TPS	Terpene synthase, metal-binding domain	No
AT4G20210	Interpro	IPR005630	TPS	Terpene synthase, metal-binding domain	No
AT4G20230	Interpro	IPR005630	TPS	Terpene synthase, metal-binding domain	No
AT5G23960	Interpro	IPR005630	TPS	Terpene synthase, metal-binding domain	No
AT5G44630	Interpro	IPR005630	TPS	Terpene synthase, metal-binding domain	No
AT5G48110	Interpro	IPR005630	TPS	Terpene synthase, metal-binding domain	No
AT1G31950	Interpro	IPR008930	TPS	Terpenoid cyclases/protein prenyltransferase alpha-alpha toroid	No
AT1G33750	Interpro	IPR008930	TPS	Terpenoid cyclases/protein prenyltransferase alpha-alpha toroid	No
AT1G48800	Interpro	IPR008930	TPS	Terpenoid cyclases/protein prenyltransferase alpha-alpha toroid	No
AT1G61120	Interpro	IPR008930	TPS	Terpenoid cyclases/protein prenyltransferase alpha-alpha toroid	No
AT1G61680	Interpro	IPR008930	TPS	Terpenoid cyclases/protein prenyltransferase alpha-alpha toroid	No
AT1G66020	Interpro	IPR008930	TPS	Terpenoid cyclases/protein prenyltransferase alpha-alpha toroid	No
AT1G70080	Interpro	IPR008930	TPS	Terpenoid cyclases/protein prenyltransferase alpha-alpha toroid	No
AT1G79460	Interpro	IPR008930	TPS	Terpenoid cyclases/protein prenyltransferase alpha-alpha toroid	No
AT2G23230	Interpro	IPR008930	TPS	Terpenoid cyclases/protein prenyltransferase alpha-alpha toroid	No
AT2G24210	Interpro	IPR008930	TPS	Terpenoid cyclases/protein prenyltransferase alpha-alpha toroid	No
AT3G14490	Interpro	IPR008930	TPS	Terpenoid cyclases/protein prenyltransferase alpha-alpha toroid	No
AT3G14520	Interpro	IPR008930	TPS	Terpenoid cyclases/protein prenyltransferase alpha-alpha toroid	No
AT3G14540	Interpro	IPR008930	TPS	Terpenoid cyclases/protein prenyltransferase alpha-alpha toroid	No
AT3G25810	Interpro	IPR008930	TPS	Terpenoid cyclases/protein prenyltransferase alpha-alpha toroid	No
AT3G25820	Interpro	IPR008930	TPS	Terpenoid cyclases/protein prenyltransferase alpha-alpha toroid	No
AT3G25830	Interpro	IPR008930	TPS	Terpenoid cyclases/protein prenyltransferase alpha-alpha toroid	No
AT3G29110	Interpro	IPR008930	TPS	Terpenoid cyclases/protein prenyltransferase alpha-alpha toroid	No
AT3G29190	Interpro	IPR008930	TPS	Terpenoid cyclases/protein prenyltransferase alpha-alpha toroid	No
AT3G29410	Interpro	IPR008930	TPS	Terpenoid cyclases/protein prenyltransferase alpha-alpha toroid	No
AT3G32030	Interpro	IPR008930	TPS	Terpenoid cyclases/protein prenyltransferase alpha-alpha toroid	No
AT4G02780	Interpro	IPR008930	TPS	Terpenoid cyclases/protein prenyltransferase alpha-alpha toroid	No
AT4G13280	Interpro	IPR008930	TPS	Terpenoid cyclases/protein prenyltransferase alpha-alpha toroid	No
AT4G13300	Interpro	IPR008930	TPS	Terpenoid cyclases/protein prenyltransferase alpha-alpha toroid	No
AT4G15870	Interpro	IPR008930	TPS	Terpenoid cyclases/protein prenyltransferase alpha-alpha toroid	No
AT4G16730	Interpro	IPR008930	TPS	Terpenoid cyclases/protein prenyltransferase alpha-alpha toroid	No
AT4G16740	Interpro	IPR008930	TPS	Terpenoid cyclases/protein prenyltransferase alpha-alpha toroid	No
AT4G20200	Interpro	IPR008930	TPS	Terpenoid cyclases/protein prenyltransferase alpha-alpha toroid	No
AT4G20210	Interpro	IPR008930	TPS	Terpenoid cyclases/protein prenyltransferase alpha-alpha toroid	No
AT4G20230	Interpro	IPR008930	TPS	Terpenoid cyclases/protein prenyltransferase alpha-alpha toroid	No
AT5G23960	Interpro	IPR008930	TPS	Terpenoid cyclases/protein prenyltransferase alpha-alpha toroid	No
AT5G44630	Interpro	IPR008930	TPS	Terpenoid cyclases/protein prenyltransferase alpha-alpha toroid	No
AT5G48110	Interpro	IPR008930	TPS	Terpenoid cyclases/protein prenyltransferase alpha-alpha toroid	No
AT1G31950	Interpro	IPR008949	TPS	Terpenoid synthase	No
AT1G33750	Interpro	IPR008949	TPS	Terpenoid synthase	No
AT1G48800	Interpro	IPR008949	TPS	Terpenoid synthase	No
AT1G61120	Interpro	IPR008949	TPS	Terpenoid synthase	No
AT1G61680	Interpro	IPR008949	TPS	Terpenoid synthase	No
AT1G66020	Interpro	IPR008949	TPS	Terpenoid synthase	No
AT1G70080	Interpro	IPR008949	TPS	Terpenoid synthase	No
AT1G79460	Interpro	IPR008949	TPS	Terpenoid synthase	No
AT2G23230	Interpro	IPR008949	TPS	Terpenoid synthase	No
AT2G24210	Interpro	IPR008949	TPS	Terpenoid synthase	No
AT3G14490	Interpro	IPR008949	TPS	Terpenoid synthase	No
AT3G14520	Interpro	IPR008949	TPS	Terpenoid synthase	No
AT3G14540	Interpro	IPR008949	TPS	Terpenoid synthase	No
AT3G25810	Interpro	IPR008949	TPS	Terpenoid synthase	No
AT3G25820	Interpro	IPR008949	TPS	Terpenoid synthase	No
AT3G25830	Interpro	IPR008949	TPS	Terpenoid synthase	No
AT3G29110	Interpro	IPR008949	TPS	Terpenoid synthase	No
AT3G29190	Interpro	IPR008949	TPS	Terpenoid synthase	No
AT3G29410	Interpro	IPR008949	TPS	Terpenoid synthase	No
AT3G32030	Interpro	IPR008949	TPS	Terpenoid synthase	No
AT4G02780	Interpro	IPR008949	TPS	Terpenoid synthase	No
AT4G13280	Interpro	IPR008949	TPS	Terpenoid synthase	No
AT4G13300	Interpro	IPR008949	TPS	Terpenoid synthase	No
AT4G15870	Interpro	IPR008949	TPS	Terpenoid synthase	No
AT4G16730	Interpro	IPR008949	TPS	Terpenoid synthase	No
AT4G16740	Interpro	IPR008949	TPS	Terpenoid synthase	No
AT4G20200	Interpro	IPR008949	TPS	Terpenoid synthase	No
AT4G20210	Interpro	IPR008949	TPS	Terpenoid synthase	No
AT4G20230	Interpro	IPR008949	TPS	Terpenoid synthase	No
AT5G23960	Interpro	IPR008949	TPS	Terpenoid synthase	No
AT5G44630	Interpro	IPR008949	TPS	Terpenoid synthase	No
AT5G48110	Interpro	IPR008949	TPS	Terpenoid synthase	No
AT1G31950	Pfam	PF01397	TPS	Terpene synthase, N-terminal domain	No
AT1G33750	Pfam	PF01397	TPS	Terpene synthase, N-terminal domain	No
AT1G48800	Pfam	PF01397	TPS	Terpene synthase, N-terminal domain	No
AT1G61120	Pfam	PF01397	TPS	Terpene synthase, N-terminal domain	No
AT1G61680	Pfam	PF01397	TPS	Terpene synthase, N-terminal domain	No
AT1G66020	Pfam	PF01397	TPS	Terpene synthase, N-terminal domain	No
AT1G70080	Pfam	PF01397	TPS	Terpene synthase, N-terminal domain	No
AT1G79460	Pfam	PF01397	TPS	Terpene synthase, N-terminal domain	No
AT2G23230	Pfam	PF01397	TPS	Terpene synthase, N-terminal domain	No
AT2G24210	Pfam	PF01397	TPS	Terpene synthase, N-terminal domain	No
AT3G14490	Pfam	PF01397	TPS	Terpene synthase, N-terminal domain	No
AT3G14520	Pfam	PF01397	TPS	Terpene synthase, N-terminal domain	No
AT3G14540	Pfam	PF01397	TPS	Terpene synthase, N-terminal domain	No
AT3G25810	Pfam	PF01397	TPS	Terpene synthase, N-terminal domain	No
AT3G25820	Pfam	PF01397	TPS	Terpene synthase, N-terminal domain	No
AT3G25830	Pfam	PF01397	TPS	Terpene synthase, N-terminal domain	No
AT3G29110	Pfam	PF01397	TPS	Terpene synthase, N-terminal domain	No
AT3G29190	Pfam	PF01397	TPS	Terpene synthase, N-terminal domain	No
AT3G29410	Pfam	PF01397	TPS	Terpene synthase, N-terminal domain	No
AT3G32030	Pfam	PF01397	TPS	Terpene synthase, N-terminal domain	No
AT4G02780	Pfam	PF01397	TPS	Terpene synthase, N-terminal domain	No
AT4G13280	Pfam	PF01397	TPS	Terpene synthase, N-terminal domain	No
AT4G13300	Pfam	PF01397	TPS	Terpene synthase, N-terminal domain	No
AT4G15870	Pfam	PF01397	TPS	Terpene synthase, N-terminal domain	No
AT4G16730	Pfam	PF01397	TPS	Terpene synthase, N-terminal domain	No
AT4G16740	Pfam	PF01397	TPS	Terpene synthase, N-terminal domain	No
AT4G20200	Pfam	PF01397	TPS	Terpene synthase, N-terminal domain	No
AT4G20210	Pfam	PF01397	TPS	Terpene synthase, N-terminal domain	No
AT4G20230	Pfam	PF01397	TPS	Terpene synthase, N-terminal domain	No
AT5G23960	Pfam	PF01397	TPS	Terpene synthase, N-terminal domain	No
AT5G44630	Pfam	PF01397	TPS	Terpene synthase, N-terminal domain	No
AT5G48110	Pfam	PF01397	TPS	Terpene synthase, N-terminal domain	No
AT1G31950	Pfam	PF03936	TPS	Terpene synthase, metal-binding domain	No
AT1G33750	Pfam	PF03936	TPS	Terpene synthase, metal-binding domain	No
AT1G48800	Pfam	PF03936	TPS	Terpene synthase, metal-binding domain	No
AT1G61120	Pfam	PF03936	TPS	Terpene synthase, metal-binding domain	No
AT1G61680	Pfam	PF03936	TPS	Terpene synthase, metal-binding domain	No
AT1G66020	Pfam	PF03936	TPS	Terpene synthase, metal-binding domain	No
AT1G70080	Pfam	PF03936	TPS	Terpene synthase, metal-binding domain	No
AT1G79460	Pfam	PF03936	TPS	Terpene synthase, metal-binding domain	No
AT2G23230	Pfam	PF03936	TPS	Terpene synthase, metal-binding domain	No
AT2G24210	Pfam	PF03936	TPS	Terpene synthase, metal-binding domain	No
AT3G14490	Pfam	PF03936	TPS	Terpene synthase, metal-binding domain	No
AT3G14520	Pfam	PF03936	TPS	Terpene synthase, metal-binding domain	No
AT3G14540	Pfam	PF03936	TPS	Terpene synthase, metal-binding domain	No
AT3G25810	Pfam	PF03936	TPS	Terpene synthase, metal-binding domain	No
AT3G25820	Pfam	PF03936	TPS	Terpene synthase, metal-binding domain	No
AT3G25830	Pfam	PF03936	TPS	Terpene synthase, metal-binding domain	No
AT3G29110	Pfam	PF03936	TPS	Terpene synthase, metal-binding domain	No
AT3G29190	Pfam	PF03936	TPS	Terpene synthase, metal-binding domain	No
AT3G29410	Pfam	PF03936	TPS	Terpene synthase, metal-binding domain	No
AT3G32030	Pfam	PF03936	TPS	Terpene synthase, metal-binding domain	No
AT4G02780	Pfam	PF03936	TPS	Terpene synthase, metal-binding domain	No
AT4G13280	Pfam	PF03936	TPS	Terpene synthase, metal-binding domain	No
AT4G13300	Pfam	PF03936	TPS	Terpene synthase, metal-binding domain	No
AT4G15870	Pfam	PF03936	TPS	Terpene synthase, metal-binding domain	No
AT4G16730	Pfam	PF03936	TPS	Terpene synthase, metal-binding domain	No
AT4G16740	Pfam	PF03936	TPS	Terpene synthase, metal-binding domain	No
AT4G20200	Pfam	PF03936	TPS	Terpene synthase, metal-binding domain	No
AT4G20210	Pfam	PF03936	TPS	Terpene synthase, metal-binding domain	No
AT4G20230	Pfam	PF03936	TPS	Terpene synthase, metal-binding domain	No
AT5G23960	Pfam	PF03936	TPS	Terpene synthase, metal-binding domain	No
AT5G44630	Pfam	PF03936	TPS	Terpene synthase, metal-binding domain	No
AT5G48110	Pfam	PF03936	TPS	Terpene synthase, metal-binding domain	No
AT1G79460	Pfam	PF13243	TPS	Prenyltrans_1	No
AT1G31950	Panther	PTHR31045	TPS	FAMILY NOT NAMED	No
AT1G33750	Panther	PTHR31045	TPS	FAMILY NOT NAMED	No
AT1G48800	Panther	PTHR31045	TPS	FAMILY NOT NAMED	No
AT1G66020	Panther	PTHR31045	TPS	FAMILY NOT NAMED	No
AT1G70080	Panther	PTHR31045	TPS	FAMILY NOT NAMED	No
AT2G23230	Panther	PTHR31045	TPS	FAMILY NOT NAMED	No
AT3G14490	Panther	PTHR31045	TPS	FAMILY NOT NAMED	No
AT3G14520	Panther	PTHR31045	TPS	FAMILY NOT NAMED	No
AT3G14540	Panther	PTHR31045	TPS	FAMILY NOT NAMED	No
AT3G29110	Panther	PTHR31045	TPS	FAMILY NOT NAMED	No
AT3G29190	Panther	PTHR31045	TPS	FAMILY NOT NAMED	No
AT3G29410	Panther	PTHR31045	TPS	FAMILY NOT NAMED	No
AT3G32030	Panther	PTHR31045	TPS	FAMILY NOT NAMED	No
AT4G13280	Panther	PTHR31045	TPS	FAMILY NOT NAMED	No
AT4G13300	Panther	PTHR31045	TPS	FAMILY NOT NAMED	No
AT4G15870	Panther	PTHR31045	TPS	FAMILY NOT NAMED	No
AT4G20200	Panther	PTHR31045	TPS	FAMILY NOT NAMED	No
AT4G20210	Panther	PTHR31045	TPS	FAMILY NOT NAMED	No
AT4G20230	Panther	PTHR31045	TPS	FAMILY NOT NAMED	No
AT5G44630	Panther	PTHR31045	TPS	FAMILY NOT NAMED	No
AT5G48110	Panther	PTHR31045	TPS	FAMILY NOT NAMED	No
AT1G61680	Panther	PTHR31225	TPS	FAMILY NOT NAMED	Yes
AT2G24210	Panther	PTHR31225	TPS	FAMILY NOT NAMED	Yes
AT3G25810	Panther	PTHR31225	TPS	FAMILY NOT NAMED	Yes
AT3G25820	Panther	PTHR31225	TPS	FAMILY NOT NAMED	Yes
AT3G25830	Panther	PTHR31225	TPS	FAMILY NOT NAMED	Yes
AT4G16730	Panther	PTHR31225	TPS	FAMILY NOT NAMED	Yes
AT4G16740	Panther	PTHR31225	TPS	FAMILY NOT NAMED	Yes
AT5G23960	Panther	PTHR31225	TPS	FAMILY NOT NAMED	Yes
AT1G61120	Panther	PTHR31739	TPS	FAMILY NOT NAMED	Yes
AT1G79460	Panther	PTHR31739	TPS	FAMILY NOT NAMED	Yes
AT4G02780	Panther	PTHR31739	TPS	FAMILY NOT NAMED	Yes
AT1G31950	Superfamily	SSF48239	TPS	Terpenoid cyclases/protein prenyltransferase alpha-alpha toroid	No
AT1G33750	Superfamily	SSF48239	TPS	Terpenoid cyclases/protein prenyltransferase alpha-alpha toroid	No
AT1G48800	Superfamily	SSF48239	TPS	Terpenoid cyclases/protein prenyltransferase alpha-alpha toroid	No
AT1G61120	Superfamily	SSF48239	TPS	Terpenoid cyclases/protein prenyltransferase alpha-alpha toroid	No
AT1G61680	Superfamily	SSF48239	TPS	Terpenoid cyclases/protein prenyltransferase alpha-alpha toroid	No
AT1G66020	Superfamily	SSF48239	TPS	Terpenoid cyclases/protein prenyltransferase alpha-alpha toroid	No
AT1G70080	Superfamily	SSF48239	TPS	Terpenoid cyclases/protein prenyltransferase alpha-alpha toroid	No
AT1G79460	Superfamily	SSF48239	TPS	Terpenoid cyclases/protein prenyltransferase alpha-alpha toroid	No
AT2G23230	Superfamily	SSF48239	TPS	Terpenoid cyclases/protein prenyltransferase alpha-alpha toroid	No
AT2G24210	Superfamily	SSF48239	TPS	Terpenoid cyclases/protein prenyltransferase alpha-alpha toroid	No
AT3G14490	Superfamily	SSF48239	TPS	Terpenoid cyclases/protein prenyltransferase alpha-alpha toroid	No
AT3G14520	Superfamily	SSF48239	TPS	Terpenoid cyclases/protein prenyltransferase alpha-alpha toroid	No
AT3G14540	Superfamily	SSF48239	TPS	Terpenoid cyclases/protein prenyltransferase alpha-alpha toroid	No
AT3G25810	Superfamily	SSF48239	TPS	Terpenoid cyclases/protein prenyltransferase alpha-alpha toroid	No
AT3G25820	Superfamily	SSF48239	TPS	Terpenoid cyclases/protein prenyltransferase alpha-alpha toroid	No
AT3G25830	Superfamily	SSF48239	TPS	Terpenoid cyclases/protein prenyltransferase alpha-alpha toroid	No
AT3G29110	Superfamily	SSF48239	TPS	Terpenoid cyclases/protein prenyltransferase alpha-alpha toroid	No
AT3G29190	Superfamily	SSF48239	TPS	Terpenoid cyclases/protein prenyltransferase alpha-alpha toroid	No
AT3G29410	Superfamily	SSF48239	TPS	Terpenoid cyclases/protein prenyltransferase alpha-alpha toroid	No
AT3G32030	Superfamily	SSF48239	TPS	Terpenoid cyclases/protein prenyltransferase alpha-alpha toroid	No
AT4G02780	Superfamily	SSF48239	TPS	Terpenoid cyclases/protein prenyltransferase alpha-alpha toroid	No
AT4G13280	Superfamily	SSF48239	TPS	Terpenoid cyclases/protein prenyltransferase alpha-alpha toroid	No
AT4G13300	Superfamily	SSF48239	TPS	Terpenoid cyclases/protein prenyltransferase alpha-alpha toroid	No
AT4G15870	Superfamily	SSF48239	TPS	Terpenoid cyclases/protein prenyltransferase alpha-alpha toroid	No
AT4G16730	Superfamily	SSF48239	TPS	Terpenoid cyclases/protein prenyltransferase alpha-alpha toroid	No
AT4G16740	Superfamily	SSF48239	TPS	Terpenoid cyclases/protein prenyltransferase alpha-alpha toroid	No
AT4G20200	Superfamily	SSF48239	TPS	Terpenoid cyclases/protein prenyltransferase alpha-alpha toroid	No
AT4G20210	Superfamily	SSF48239	TPS	Terpenoid cyclases/protein prenyltransferase alpha-alpha toroid	No
AT4G20230	Superfamily	SSF48239	TPS	Terpenoid cyclases/protein prenyltransferase alpha-alpha toroid	No
AT5G23960	Superfamily	SSF48239	TPS	Terpenoid cyclases/protein prenyltransferase alpha-alpha toroid	No
AT5G44630	Superfamily	SSF48239	TPS	Terpenoid cyclases/protein prenyltransferase alpha-alpha toroid	No
AT5G48110	Superfamily	SSF48239	TPS	Terpenoid cyclases/protein prenyltransferase alpha-alpha toroid	No
AT1G31950	Superfamily	SSF48576	TPS	Terpenoid synthase	No
AT1G33750	Superfamily	SSF48576	TPS	Terpenoid synthase	No
AT1G48800	Superfamily	SSF48576	TPS	Terpenoid synthase	No
AT1G61120	Superfamily	SSF48576	TPS	Terpenoid synthase	No
AT1G61680	Superfamily	SSF48576	TPS	Terpenoid synthase	No
AT1G66020	Superfamily	SSF48576	TPS	Terpenoid synthase	No
AT1G70080	Superfamily	SSF48576	TPS	Terpenoid synthase	No
AT1G79460	Superfamily	SSF48576	TPS	Terpenoid synthase	No
AT2G23230	Superfamily	SSF48576	TPS	Terpenoid synthase	No
AT2G24210	Superfamily	SSF48576	TPS	Terpenoid synthase	No
AT3G14490	Superfamily	SSF48576	TPS	Terpenoid synthase	No
AT3G14520	Superfamily	SSF48576	TPS	Terpenoid synthase	No
AT3G14540	Superfamily	SSF48576	TPS	Terpenoid synthase	No
AT3G25810	Superfamily	SSF48576	TPS	Terpenoid synthase	No
AT3G25820	Superfamily	SSF48576	TPS	Terpenoid synthase	No
AT3G25830	Superfamily	SSF48576	TPS	Terpenoid synthase	No
AT3G29110	Superfamily	SSF48576	TPS	Terpenoid synthase	No
AT3G29190	Superfamily	SSF48576	TPS	Terpenoid synthase	No
AT3G29410	Superfamily	SSF48576	TPS	Terpenoid synthase	No
AT3G32030	Superfamily	SSF48576	TPS	Terpenoid synthase	No
AT4G02780	Superfamily	SSF48576	TPS	Terpenoid synthase	No
AT4G13280	Superfamily	SSF48576	TPS	Terpenoid synthase	No
AT4G13300	Superfamily	SSF48576	TPS	Terpenoid synthase	No
AT4G15870	Superfamily	SSF48576	TPS	Terpenoid synthase	No
AT4G16730	Superfamily	SSF48576	TPS	Terpenoid synthase	No
AT4G16740	Superfamily	SSF48576	TPS	Terpenoid synthase	No
AT4G20200	Superfamily	SSF48576	TPS	Terpenoid synthase	No
AT4G20210	Superfamily	SSF48576	TPS	Terpenoid synthase	No
AT4G20230	Superfamily	SSF48576	TPS	Terpenoid synthase	No
AT5G23960	Superfamily	SSF48576	TPS	Terpenoid synthase	No
AT5G44630	Superfamily	SSF48576	TPS	Terpenoid synthase	No
AT5G48110	Superfamily	SSF48576	TPS	Terpenoid synthase	No
