# Supplementary material for: Large-Scale Evolutionary Analysis of Genes and Supergene Clusters from Terpenoid Modular Pathways Provides Insights into Metabolic Diversification in Flowering Plants
Source: PLoS One. 2015 Jun 5;10(6):e0128808. doi: 10.1371/journal.pone.0128808 (PMC4457800; doi:10.1371/journal.pone.0128808)
Supplement: S4 Table — (XLS) [file pone.0128808.s004.xls]

## Sheet: Supplementary_Table_4_revised
Supplementary Table 4 |Species-wise Distribution of DXS-like genes
among three subgroups
Species	DXS-like genesA	Clade 1	Clade 2	Clade 3
A. thaliana	3	1	1B	1
B. rapa	4	3	-	1
T. hasslerania	5	3	-	2
C. gynandra	6	5	-	1
C. papaya	3	1	1	1
C. sinensis	3	1	1	1
E. grandis	3	1	1	1
G. max	12	4	6	2
C. sativa	5	1	4	-
V. vinifera	6	1	4	1
N. benthamiana	8	2	3	3
S. lycopersicum	3	1	1	1
S. tuberosum	3	1	1	1
L. sativa	4	1	2	1
S. bicolor	4	1	2	1
Z. mays	3	1	1	1
A. trichopoda	4	1	2	1
sum	79A	29	30	20
Afull length only	Bdiverged from rest of clade
