# Supplementary material for: Large-Scale Evolutionary Analysis of Genes and Supergene Clusters from Terpenoid Modular Pathways Provides Insights into Metabolic Diversification in Flowering Plants
Source: PLoS One. 2015 Jun 5;10(6):e0128808. doi: 10.1371/journal.pone.0128808 (PMC4457800; doi:10.1371/journal.pone.0128808)
Supplement: S5 Table — Red indicates absence of tandem/ohnolog duplicates. Green indicates significant enrichment among terpenoid biosynthetic genes compared to background with threshold of 0.01. (XLS) [file pone.0128808.s005.xls]

## Sheet: Supplementary_Table_5_revised
Supplementary Table 5 | Comparison of genome-wide numbers of tandem/ohnolog duplicates to numbers among subsets of the terpenoid biosynthetic module, including p-values from Fisher's exact test on count data. Red indicates absence of tandem/ohnolog duplicates. Green indicates significant enrichment among terpenoid biosynthetic genes compared to background based on Fisher's exact test on count dat…
Tandem duplciates	Genome					Whole terpenoid biosynthetic module				Fisher		core Terpene synthases				Fisher		Prenyltrasnferases				Fisher		Triterpene synthases				Fisher		MVA-Pathway				Fisher		MEP-Pathway				Fisher		IPP isomerases				Fisher
	Genes	Non-tandem	Tandem	Fraction		Non-tandem	Tandem	All	Fraction	p-value		Non-tandem	Tandem	All	Fraction	p-value		Non-tandem	Tandem	All	Fraction	p-value		Non-tandem	Tandem	All	Fraction	p-value		Non-tandem	Tandem	All	Fraction	p-value		Non-tandem	Tandem	All	Fraction	p-value		Non-tandem	Tandem	All	Fraction	p-value
A. thaliana	27416	23304	4112	0.149985		27	58	85	0.682353	2.2e-16		2	30	32	0.9375	2.2e-16		4	11	15	0.733333	6.614e-07		6	13	19	0.684211	2.184e-07		6	3	9	0	0.1409		8	0	8	0	N/A		2	0	2	0	N/A
B. rapa	40367	32294	8073	0.19999		67	33	100	0.33	0.002398		19	20	39	0.512821	1.352e-05		11	8	19	0.421053	0.03768		6	4	10	0.4	0.1209		14	1	15	0.0666667	0.3313		13	0	13	0	N/A		4	0	4	0	N/A
T. hasslerania	31580	26211	5369	0.170013		61	36	97	0.371134	2.097e-06		13	21	34	0.617647	6.648e-09		7	8	15	0.533333	0.001445		16	4	20	0.2	0.7641		14	1	15	0.0666667	0.4917		9	2	11	0.181818	1		2	0	2	0	N/A
C. gynandra	29895	26009	3886	0.129988		77	19	96	0.197917	0.06596		18	6	24	0.25	0.1173		14	3	17	0.176471	0.4773		14	8	22	0.363636	0.004795		17	2	19	0.105263	1		12	0	12	0	N/A		2	0	2	0	N/A
C. papaya	27793	23068	4725	0.170007		42	20	62	0.322581	0.003364		12	13	25	0.52	6.714e-05		6	0	6	0	N/A		6	7	13	0.538462	0.00271		9	0	9	0	N/A		8	0	8	0	N/A		1	0	1	0	N/A
C. sinensis	25379	14212	11167	0.440009		72	46	118	0.389831	0.3067		41	24	65	0.369231	0.263		9	3	12	0.25	0.2489		12	7	19	0.368421	0.6463		4	5	9	0.555556	0.5192		6	6	12	0.5	0.7744		0	1	1	1	0.44
E. grandis	36376	24372	12004	0.329998		61	102	163	0.625767	1.637e-14		26	70	96	0.729167	2.42e-15		4	6	10	0.6	0.09144		7	21	28	0.75	6.61e-06		13	3	16	0.1875	0.2934		9	2	11	0.181818	0.3584		2	0	2	0	N/A
G. max	54175	14627	39548	0.730005		91	23	114	0.201754	0.113		18	13	31	0.419355	0.0003237		14	1	15	0.0666667	1.234e-07		10	5	15	0.333333	0.001529		26	0	26	0	N/A		22	3	25	0.12	2.935e-10		1	1	2	0.5	0.4671
V. vinifera	23092	15703	7389	0.319981		41	147	188	0.781915	2.2e-16		9	87	96	0.90625	2.2e-16		5	0	5	0	N/A		2	50	52	0.961538	2.2e-16		13	7	20	0.35	0.8118		11	3	14	0.214286	0.5692		1	0	1	0	N/A
S. lycopersicum	34727	25003	9724	0.280013		43	54	97	0.556701	1.918e-08		10	39	49	0.795918	9.822e-14		5	6	11	0.545455	0.08466		5	6	11	0.545455	0.08466		13	2	15	0.133333	0.261		9	0	9	0	N/A		1	1	2	0.5	0.4816
S. tuberosum	39031	19125	19906	0.510005		81	45	126	0.357143	0.0006508		36	38	74	0.513514	1		9	0	9	0	N/A		6	2	8	0.25	0.1715		19	5	24	0.208333	0.003523		9	0	9	0	N/A		2	0	2	0	N/A
S. bicolor	27607	17945	9662	0.349984		46	49	95	0.515789	0.001117		13	27	40	0.675	3.7e-05		6	1	7	0.142857	0.4336		6	19	25	0.76	5.531e-05		11	0	11	0	N/A		8	2	10	0.2	0.51		2	0	2	0	N/A
Z. mays	39656	22207	17449	0.440009		61	40	101	0.39604	0.422		21	15	36	0.416667	0.8673		9	1	10	0.1	0.0504		8	11	19	0.578947	0.2524		12	8	20	0.4	0.8236		9	4	13	0.307692	0.4106		2	1	3	0.333333	1
A. trichopoda	26846	20403	6443	0.239999		33	17	50	0.34	0.09974		10	13	23	0.565217	0.0008279		6	0	6	0	N/A		1	2	3	0.666667	0.1452		6	0	6	0	N/A		9	2	11	0.181818	1		1	0	1	0	N/A
	463940	304483	159457	0.343702	Σ	803	689	1492	0.461796	2.2e-16
Ohnologs	Genome					Whole terpenoid biosynthetic module				Fisher		core Terpene synthases				Fisher		Prenyltrasnferases				Fisher		Triterpene synthases				Fisher		MVA-Pathway				Fisher		MEP-Pathway				Fisher		IPP-Isomerases				Fisher
	Genes	Non-ohnolog	Ohnolog	Fraction		Non-ohnolog	Ohnolog	All	Fraction	p-value		Non-ohnolog	Ohnolog	All	Fraction	p-value		Non-ohnolog	Ohnolog	All	Fraction	p-value		Non-ohnolog	Ohnolog	All	Fraction	p-value		Non-ohnolog	Ohnolog	All	Fraction	p-value		Non-ohnolog	Ohnolog	All	Fraction	p-value		Non-ohnolog	Ohnolog	All	Fraction	p-value
A. thaliana	27416	21384.5	6031.52	0.22		72	13	85	0.152941	0.15		30	2	32	0.0625	0.03104		10	5	15	0.333333	0.3453		18	1	19	0.0526316	0.09617		7	2	9	0.222222	1		7	1	8	0.125	1		0	2	2	1	0.04843
B. rapa	40367	18972.5	21394.5	0.53		51	49	100	0.49	0.4246		29	10	39	0.25641	0.132898		5	14	19	0.736842	0.1053		7	3	10	0.3	0.2062		4	11	15	0.733333	0.1283		6	7	13	0.538462	1		0	4	4	1	0.1277
T. hasslerania	31580	16421.6	15158.4	0.48		58	39	97	0.402062	0.1282		25	9	34	0.264706	0.01511		8	7	15	0.466667	1		11	9	20	0.45	0.8266		6	9	15	0.6	0.4414		8	3	11	0.272727	0.2306		0	2	2	1	0.2304
C. papaya	27793	25847.5	1945.51	0.07		61	1	62	0.016129	0.1292		25	0	25	0	N/A		5	1	6	0.166667	0.3532		13	0	13	0	N/A		9	0	9	0	N/A		8	0	8	0	N/A		1	0	1	0	N/A
C. sinensis	25379	23856.3	1522.74	0.06		114	4	118	0.0338983	0.3277		63	2	65	0.0307692	0.4377		12	0	12	0	N/A		19	0	19	0	N/A		7	2	9	0.222222	0.098		12	0	12	0	N/A		1	0	1	0	N/A
E. grandis	36376	29828.3	6547.68	0.18		145	18	163	0.110429	0.01858		86	10	96	0.104167	0.06122		10	0	10	0	N/A		28	0	28	0	N/A		8	8	16	0.5	0.003581		11	0	11	0	N/A		2	0	2	0	N/A
G. max	54175	20586.5	33588.5	0.62		49	65	114	0.570175	0.2885		16	15	31	0.483871	0.1388		7	8	15	0.533333	0.5963		11	4	15	0.266667	0.0946411		4	22	26	0.846154	0.02405		11	14	25	0.56	0.5422		0	2	2	1	0.5288
V. vinifera	23092	18011.8	5080.24	0.22		181	7	188	0.037234	0.0543409		94	2	96	0.0208333	0.0754435		3	2	5	0.4	0.3042		52	0	52	0	N/A		17	3	20	0.15	0.5945		14	0	14	0	N/A		1	0	1	0	N/A
S. lycopersicum	34727	28128.9	6598.13	0.19		85	12	97	0.123711	0.1185		42	7	49	0.142857	0.4704		11	0	11	0	N/A		11	0	11	0	N/A		10	5	15	0.333333	0.1818		9	0	9	0	N/A		2	0	2	0	N/A
S. tuberosum	39031	34737.6	4293.41	0.11		119	7	126	0.0555556	0.0615		71	3	74	0.0405405	0.06077		9	0	9	0	N/A		8	0	8	0	N/A		20	4	24	0.166667	0.3287		9	0	9	0	N/A		2	0	2	0	N/A
S. bicolor	27607	21257.4	6349.61	0.23		85	10	95	0.105263	0.182186		40	0	40	0	N/A		5	2	7	0.285714	0.6645		20	5	25	0.2	1		8	3	11	0.272727	0.7231		10	0	10	0	N/A		2	0	2	0	N/A
Z. mays	39656	28948.9	10707.1	0.27		73	28	101	0.277228	0.9107		33	3	36	0.0833333	0.0482287		4	6	10	0.6	0.02875		16	3	19	0.157895	0.437		9	11	20	0.55	0.009298		10	3	13	0.230769	1		1	2	3	0.666667	0.1794
A. trichopoda	26846	24966.8	1879.22	0.07		46	4	50	0.08	0.7779		23	0	23	0	N/A		4	2	6	0.333333	0.06088		3	0	3	0	N/A		5	1	6	0.166667	0.3531		10	1	11	0.0909091	0.55		1	0	1	0	N/A
	434045	312948	121097	0.278995	Σ	1139	257	1396	0.184097	0.507185
